# Supplementary material for: Nanoparticles and Chemical Inducers: A Sustainable Shield against Onion White Rot
Source: Biology (Basel). 2024 Mar 27;13(4):219. doi: 10.3390/biology13040219 (PMC11048201; doi:10.3390/biology13040219)
Supplement: Supplementary file 1 [file biology-13-00219-s001.zip]

Archive with 1 entries (1 files):
- biology-2884641-supplementary.pdf
